# Supplementary material for: Complement C4 Is Reduced in iPSC-Derived Astrocytes of Autism Spectrum Disorder Subjects
Source: Int J Mol Sci. 2021 Jul 15;22(14):7579. doi: 10.3390/ijms22147579 (PMC8305914; doi:10.3390/ijms22147579)
Supplement: Supplementary file 1 [file ijms-22-07579-s001.zip]

Archive with 1 entries (1 files):
- ijms-1265110-supplementary.pdf
